# Supplementary material for: Comparative study of pathology of various organs of rhesus macaques exposed to two different doses of acute total-body radiation
Source: Sci Rep. 2026 Apr 25;16:14034. doi: 10.1038/s41598-026-49844-x (PMC13135069; doi:10.1038/s41598-026-49844-x)
Supplement: Supplementary file 2 — Supplementary Information 2. [file 41598_2026_49844_MOESM2_ESM.xlsx]

## Sheet: Supplementary Table 1
Supplementary Table 1. Histopathological scoring of lymphohematopoietic/blood forming tissues. Scores were scaled as follows: 0 = none; 1 = minimal; 2 = mild; 3 = moderate; 4 = marked; and 5 = severe.
			5.8 Gy				6.5 Gy
Tissue	Group	Lesion	Group size (n)	Qualitative Score	Score Range	Mean	Group size (n)	Qualitative Score	Score Range	Mean
Sternum	Male non-surviving	Cellular Depletion	3	Marked to severe	4 - 5	4.3	2	Moderate to severe	3 - 5	4
	Male surviving		7	Minimal to marked	1 - 4	2.57	4	Minimal to moderate	1 - 3	2
	Female non-surviving		2	Severe	5	5	4	Moderate to severe	3 - 5	4
	Female surviving		3	Mild to moderate	2 - 3	2.3	6	Minimal to moderate	1 - 3	2.2
Spleen	Male non-surviving	White Pulp Depletion	3	Marked	4	4	2	Marked to severe	4 - 5	4.5
	Male surviving		7	None to minimal	0 - 1	0.43	4	None to minimal	0 - 1	0.5
	Female non-surviving		2	Marked to severe	4 - 5	4.5	4	Marked to severe	4 - 5	4.75
	Female surviving		3	None to marked	0 - 4	1.33	6	None to moderate	0 - 3	1.33

## Sheet: Supplementary Table 2
Supplementary Table 2. Histopathological scoring of gastrointestinal (GI) tissues. Scores were scaled as follows: 0 = none; 1 = minimal; 2 = mild; 3 = moderate; 4 = marked; and 5 = severe.
			5.8 Gy				6.5 Gy
Tissue	Group	Lesion	Group size (n)	Qualitative Score	Score Range	Mean	Group size (n)	Qualitative Score	Score Range	Mean
Duodenum	Male non-surviving	Villi/Crypt Ratio*	3	N/A	2 - 2.9	2.33	2	N/A	1.9 - 3.7	2.8
	Male surviving		7		0.94 - 4.8	3.11	4		1.3 - 4.2	2.53
	Female non-surviving		2		1.85 - 2.5	2.18	4		1.2 - 2.4	1.7
	Female surviving		3		3.1 - 4.6	3.7	6		3.5 - 7.4	5.48
	Male non-surviving	Inflammatory Cell Infiltrates	3	None	0	0	2	None to minimal	0 - 1	0.5
	Male surviving		7	None to moderate	0 - 3	1.29	4	Minimal to moderate	1 - 3	2.25
	Female non-surviving		2	None to minimal	0 - 1	0.5	4	None to minimal	0 - 1	0.5
	Female surviving		3	Minimal	1	1	6	None to minimal	0 - 1	0.67
	Male non-surviving	Crypt Dilation	3	None to mild	0 - 2	1	2	Minimal	1	1
	Male surviving		7	None to minimal	0 - 1	0.71	4	None to minimal	0 - 1	0.5
	Female non-surviving		2	None to mild	0 - 2	1	4	None to mild	0 - 2	1
	Female surviving		3	None to minimal	0 - 1	0.67	6	Minimal to mild	1 - 2	0.83
	Male non-surviving	Villi Fusion	3	Minimal to moderate	1 - 3	1.67	2	Minimal to mild	1 - 2	1.5
	Male surviving		7	Mild to moderate	2 - 3	2.14	4	Mild to moderate	2 - 3	2.5
	Female non-surviving		2	Minimal to mild	1 - 2	1.5	4	Minimal to moderate	1 - 3	1.75
	Female surviving		3	Minimal to mild	1 - 2	1.33	6	Mild	2	2
	Male non-surviving	Villi Loss	3	None to minimal	0 - 1	0.67	2	None to minimal	0 - 1	0.5
	Male surviving		7	Minimal to mild	1 - 2	1.71	4	Mild	2	2
	Female non-surviving		2	None to mild	0 - 2	1	4	None to minimal	0 - 1	0.75
	Female surviving		3	None to mild	0 - 2	0.67	6	Minimal to moderate	1 - 3	1.83
Jejunum	Male non-surviving	Villi/Crypt Ratio*	3	N/A	1.5 - 2.2	1.97	2	N/A	3.7 - 3.9	3.8
	Male surviving		7		2.4 - 5.5	3.89	4		3.5 - 5	3.95
	Female non-surviving		2		2.3 - 3.1	2.7	4		1.7 - 5.2	3.8
	Female surviving		3		2 - 4.3	2.83	6		3.4 - 6.7	5.03
	Male non-surviving	Inflammatory Cell Infiltrates	3	None	0	0	2	None	0	0
	Male surviving		7	None to moderate	0 - 3	0.86	4	None to moderate	0 - 3	0.25
	Female non-surviving		2	None	0	0	4	None	0	0
	Female surviving		3	None to minimal	0 - 1	0.33	6	None to minimal	0 - 1	0.5
	Male non-surviving	Crypt Dilation	3	Minimal	1	1	2	Minimal	1	1
	Male surviving		7	None	0	0	4	None	0	0
	Female non-surviving		2	None to mild	0 - 2	1	4	None to mild	0 - 2
	Female surviving		3	None to minimal	0 - 1	0.33	6	None to minimal	0 - 1
	Male non-surviving	Villi Fusion	3	Minimal	1	1	2	Minimal	1	1
	Male surviving		7	Minimal to mild	1 - 2	1.14	4	Mild	2	2
	Female non-surviving		2	Minimal to mild	1 - 2	1.5	4	None to minimal	0 - 1	0.5
	Female surviving		3	None to mild	0 - 2	1	6	Minimal to mild	1 - 2	1.5
	Male non-surviving	Villi Loss	3	Minimal	1	1	2	None to minimal	0 - 1	0.5
	Male surviving		7	None to mild	0 - 2	1.29	4	Minimal to mild	1 - 2	1.5
	Female non-surviving		2	Minimal	1	1	4	None to mild	0 - 2	0.5
	Female surviving		3	Minimal	1	1	6	Minimal to mild	1 - 2	1.5
Ileum	Male non-surviving	Villi/Crypt Ratio*	3	N/A	1.4 - 2.3	1.9	2	N/A	1.1 - 2.3	1.7
	Male surviving		7		1.7 - 5.3	3.64	4		2.7 - 5.8	3.88
	Female non-surviving		2		1.3 - 4.2	2.75	4		0.67 - 4.3	2.47
	Female surviving		3		1.8 - 4.5	3.37	6		0.97 - 5.9	4.21
	Male non-surviving	Inflammatory Cell Infiltrates	3	None	0	0	2	None	0	0
	Male surviving		7	None to minimal	0 - 1	0.29	4	None to minimal	0 - 1	0.5
	Female non-surviving		2	None	0	0	4	None to minimal	0 - 1	0.25
	Female surviving		3	None to minimal	0 - 1	0.33	6	None to minimal	0 - 1	0.33
	Male non-surviving	Crypt Dilation	3	None	0	0	2	None	0	0
	Male surviving		7	None	0	0	4	None	0	0
	Female non-surviving		2	None to minimal	0 - 1	0.5	4	None to minimal	0 - 1	0.25
	Female surviving		3	None	0	0	6	None to minimal	0 - 1	0.17
	Male non-surviving	Villi Fusion	3	Mild	2	2	2	None to mild	0 - 2	1
	Male surviving		7	Minimal to mild	1 - 2	1.86	4	Minimal to mild	1 - 2	1.75
	Female non-surviving		2	Mild	2	2	4	Minimal to mild	1 - 2	1.75
	Female surviving		3	Minimal to mild	1 - 2	1.33	6	Minimal to mild	1 - 2	1.33
	Male non-surviving	Villi Loss	3	Minimal to mild	1 - 2	1.67	2	Mild to marked	2 - 4	3
	Male surviving		7	Minimal to moderate	1 - 3	1.71	4	None to mild	0 - 2	1
	Female non-surviving		2	Minimal to mild	1 - 2	1.5	4	Mild to marked	2 - 4	3
	Female surviving		3	Minimal	1	1	6	Minimal to mild	1 - 2	1.83
Large Intestine	Male non-surviving	Inflammatory Cell Infiltrates	3	None to minimal	0 - 1	0.67	2	None	0	0
	Male surviving		7	Minimal to mild	1 - 2	1.43	4	None to minimal	0 -1	0.75
	Female non-surviving		2	Minimal to mild	1 - 2	1.5	4	None to mild	0 - 2	0.75
	Female surviving		3	Minimal	1	1	6	Minimal to mild	1 - 2	1.33
	Male non-surviving	Crypt Dilation	3	None	0	0	2	None to minimal	0 - 1	0.5
	Male surviving		7	None	0	0	4	None	0	0
	Female non-surviving		2	None	0	0	4	None	0	0
	Female surviving		3	None	0	0	6	None to mild	0 - 2	0.33
	Male non-surviving	Crypt Loss	3	Autolysis to moderate	a - 3	3	2	Minimal to mild	1 - 2	1.5
	Male surviving		7	Minimal to marked	1 - 4	2.14	4	Minimal to marked	1 - 4	2.75
	Female non-surviving		2	Minimal to mild	1 - 2	1.5	4	None to marked	0 - 4	1.75
	Female surviving		3	Minimal to moderate	1 - 3	1.67	6	Minimal to marked	1 - 4	2.33
*Villi/Crypt Ratio does not have a qualitative score, as it was assessed using a separate scale based on measured villus height and crypt depth rather than ordinal histopathologic grading.

## Sheet: Supplementary Table 3
Supplementary Table 3. Histopathological scoring of digestive tissue. Scores were scaled as follows: 0 = none; 1 = minimal; 2 = mild; 3 = moderate; 4 = marked; and 5 = severe.
			5.8 Gy				6.5 Gy
Tissue	Group	Lesion	Group size (n)	Qualitative Score	Score Range	Mean	Group size (n)	Qualitative Score	Score Range	Mean
Liver	Male non-surviving	Inflammatory Cell Infiltrates	3	None	0	0	2	None to minimal	0 - 1	0.5
	Male surviving		7	None	0	0	4	None to minimal	0 - 1	0.25
	Female non-surviving		2	None	0	0	4	None to mild	0 - 2	0.5
	Female surviving		3	None	0	0	6	None to minimal	0 - 1	0.67
	Male non-surviving	Cystic Dilation	3	Mild to moderate	2 - 3	2.33	2	Mild	2	2
	Male surviving		7	Minimal to moderate	1 - 3	1.57	4	Minimal to mild	1 - 2	1.75
	Female non-surviving		2	None to minimal	0 - 1	0.5	4	Minimal to moderate	1 - 3	1.75
	Female surviving		3	Minimal to mild	1 - 2	1.33	6	Minimal to mild	1 - 2	1.17
*Two male non-surviving animals in the 6.5 Gy cohort presented with bacterial colonies (minimal, both grades 1; cocci, multifocal). These findings were isolated to the liver.

## Sheet: Supplementary Table 4
Supplementary Table 4. Histopathological scoring of urinary system tissues. Scores were scaled as follows: 0 = none; 1 = minimal; 2 = mild; 3 = moderate; 4 = marked; and 5 = severe.
			5.8 Gy				6.5 Gy
Tissue	Group	Lesion	Group size (n)	Qualitative Score	Score Range	Mean	Group size (n)	Qualitative Score	Score Range	Mean
Kidney	Male non-surviving	Tubular Degeneration	3	Minimal	1	1	2	Minimal to mild	1 - 2	1.5
	Male surviving		7	Minimal to mild	1 - 2	1.14	4	Minimal to mild	1 - 2	1.25
	Female non-surviving		2	Minimal to mild	1 - 2	1.5	4	Minimal to mild	1 - 2	1.5
	Female surviving		3	Minimal	1	1	6	Minimal	1	1
	Male non-surviving	Tubular Regeneration	3	None	0	0	2	None to mild	0 - 2	1
	Male surviving		7	None	0	0	4	None to minimal	0 - 1	0.5
	Female non-surviving		2	None to minimal	0 - 1	0.5	4	None	0	0
	Female surviving		3	None to minimal	0 - 1	0.33	6	None to mild	0 - 2	0.33
	Male non-surviving	Cellular Infilitrates	3	None	0	0	2	None	0	0
	Male surviving		7	None to minimal	0 - 1	0.57	4	None to mild	0 - 2	0.75
	Female non-surviving		2	None	0	0	4	None to moderate	0 - 3	0.75
	Female surviving		3	None	0	0	6	None to minimal	0 - 1	0.33
Urinary Bladder	Male non-surviving	Epithelium Depletion	3	None to mild	0 - 2	0.67	2	None	0	0
	Male surviving		7	None	0	0	4	None	0	0
	Female non-surviving		2	None to autolysis	0 - a	0	4	None to autolysis	0 - a	0
	Female surviving		3	None	0	0	6	None	0	0
	Male non-surviving	Hydropic Swelling	3	Minimal to moderate	1 - 3	2	2	Minimal to mild	1 - 2	1.5
	Male surviving		7	None to minimal	0 - 1	0.71	4	None to minimal	0 - 1	0.5
	Female non-surviving		2	Mild to moderate	2 - 3	2.5	4	Minimal to marked	1 - 4	2
	Female surviving		3	None to minimal	0 - 1	0.33	6	None to minimal	0 - 1	0.83
*One male non-surviving animal in the 5.8 Gy cohort presented with bacterial colonies (minimal, grade 1; cocci, multifocal). This finding was isolated to the kidney.

## Sheet: Supplementary Table 5
Supplementary Table 5. Histopathological scoring of respiratory/pulmonary system tissue. Scores were scaled as follows: 0 = none; 1 = minimal; 2 = mild; 3 = moderate; 4 = marked; and 5 = severe.
			5.8 Gy				6.5 Gy
Tissue	Group	Lesion	Group size (n)	Qualitative Score	Score Range	Mean	Group size (n)	Qualitative Score	Score Range	Mean
Lung	Male non-surviving	Alveolar Septal Degeneration	3	Minimal to moderate	1 - 3	2	2	Moderate	3	3
	Male surviving		7	Minimal to mild	1 - 2	1.71	4	Mild to marked	2 - 4	3
	Female non-surviving		2	Mild	2	2	4	Mild to moderate	2 - 3	2.5
	Female surviving		3	Mild	2	2	6	Moderate to marked	3 - 4	3.33
	Male non-surviving	Alveolar Edema	3	Minimal to moderate	1 - 3	2	2	Moderate to marked	3 - 4	3.5
	Male surviving		7	None to minimal	0 - 1	0.14	4	None to marked	0 - 4	1
	Female non-surviving		2	Minimal to moderate	1 - 3	2	4	None to marked	0 - 4	2.5
	Female surviving		3	None to minimal	0 - 1	0.67	6	None to marked	0 - 4	2.83
	Male non-surviving	Septal Cellularity	3	None	0	0	2	None	0	0
	Male surviving		7	None	0	0	4	None	0	0
	Female non-surviving		2	None	0	0	4	None to minimal	0 -1	0.25
	Female surviving		3	None	0	0	6	None	0	0

## Sheet: Supplementary Table 6
Supplementary Table 6. Histopathological scoring of cardiovascular system tissue. Scores were scaled as follows: 0 = none; 1 = minimal; 2 = mild; 3 = moderate; 4 = marked; and 5 = severe.
			5.8 Gy				6.5 Gy
Tissue	Group	Lesion	Group size (n)	Qualitative Score	Score Range	Mean	Group size (n)	Qualitative Score	Score Range	Mean
Heart	Male non-surviving	Inflammatory Cell Infiltrates	3	None	0	0	2	None	0	0
	Male surviving		7	None to mild	0 - 2	0.43	4	None to minimal	0 - 1	0.25
	Female non-surviving		2	None	0	0	4	None to mild	0 - 2	0.5
	Female surviving		3	None	0	0	6	None to minimal	0 - 1	0.17
	Male non-surviving	Muscle Necrosis	3	None to minimal	0 - 1	0.33	2	None	0	0
	Male surviving		7	None to minimal	0 - 1	0.14	4	None	0	0
	Female non-surviving		2	None	0	0	4	None to mild	0 - 2	0.5
	Female surviving		3	None	0	0	6	None	0	0
	Male non-surviving	Muscle Degeneration	3	None	0	0	2	None	0	0
	Male surviving		7	None	0	0	4	None	0	0
	Female non-surviving		2	None	0	0	4	None	0	0
	Female surviving		3	None	0	0	6	None	0	0
*One male non-surviving animal in the 5.8 Gy cohort and one male non-surviving animal in the 6.5 Gy cohort presented with bacterial colonies (mild, grade 2 vs. minimal, grade 1, respectively). These findings were isolated to the heart.

## Sheet: Supplementary Table 7
Supplementary Table 7. Comparison of histopathology scores for each tissue type and lesion using Mann-Whitney tests. Sample sizes, U test statistics, Z test statistics, effect sizes (r), and two-sided p-values are reported for each comparison.
Tissue	Lesion	Comparison	Sample size (n)	U statistic	Z statistic	Effect size (r)	P-value
Sternum	Cellular Depletion	5.8 Gy vs. 6.5 Gy	15, 16	100	-0.818	-0.146917	0.446
		5.8 Surviving vs. 6.5 Gy Surviving	10, 10	38.5	-0.923	-0.206389	0.393
		5.8 Gy Non-Surviving vs. 6.5 Gy Non-Surviving	5, 6	10.5	-0.908	-0.273772	0.429
Spleen	White Pulp Depletion	5.8 Gy vs. 6.5 Gy	15, 16	97.5	-0.915	-0.164339	0.379
		5.8 Surviving vs. 6.5 Gy Surviving	10, 10	38.5	-0.944	-0.211085	0.393
		5.8 Gy Non-Surviving vs. 6.5 Gy Non-Surviving	5, 6	8	-1.476	-0.445031	0.247
Duodenum	Villi/Crypt Ratio	5.8 Gy vs. 6.5 Gy	15, 16	114	-0.237	-0.0425665	0.83
		5.8 Surviving vs. 6.5 Gy Surviving	10, 10	36	-1.059	-0.2368	0.315
		5.8 Gy Non-Surviving vs. 6.5 Gy Non-Surviving	5, 6	9	-1.095	-0.330155	0.329
	Inflammatory Cell Infiltrates	5.8 Gy vs. 6.5 Gy	15, 16	108	-0.517	-0.0928559	0.654
		5.8 Surviving vs. 6.5 Gy Surviving	10, 10	47	-0.251	-0.0561253	0.853
		5.8 Gy Non-Surviving vs. 6.5 Gy Non-Surviving	5, 6	10.5	-0.982	-0.296084	0.429
	Crypt Dilation	5.8 Gy vs. 6.5 Gy	15, 16	118.5	-0.066	-0.0118539	0.953
		5.8 Surviving vs. 6.5 Gy Surviving	10, 10	48.5	-0.132	-0.0295161	0.912
		5.8 Gy Non-Surviving vs. 6.5 Gy Non-Surviving	5, 6	15	0	0	1
	Villi Fusion	5.8 Gy vs. 6.5 Gy	15, 16	100.5	-0.871	-0.156436	0.446
		5.8 Surviving vs. 6.5 Gy Surviving	10, 10	37	-1.296	-0.289794	0.353
		5.8 Gy Non-Surviving vs. 6.5 Gy Non-Surviving	5, 6	14	-0.202	-0.0609053	0.931
	Villi Loss	5.8 Gy vs. 6.5 Gy	15, 16	104.5	-0.658	-0.11818	0.545
		5.8 Surviving vs. 6.5 Gy Surviving	10, 10	35	-1.338	-0.299186	0.28
		5.8 Gy Non-Surviving vs. 6.5 Gy Non-Surviving	5, 6	14	-0.205	-0.0618098	0.931
Jejunum	Villi/Crypt Ratio	5.8 Gy vs. 6.5 Gy	15, 16	63.5	-2.237	-0.401777	0.024
		5.8 Surviving vs. 6.5 Gy Surviving	10, 10	31	-1.44	-0.321994	0.165
		5.8 Gy Non-Surviving vs. 6.5 Gy Non-Surviving	5, 6	4	-2.013	-0.606942	0.052
	Inflammatory Cell Infiltrates	5.8 Gy vs. 6.5 Gy	15, 16	108	-0.6	-0.107763	0.654
		5.8 Surviving vs. 6.5 Gy Surviving	10, 10	43	-0.602	-0.134611	0.631
		5.8 Gy Non-Surviving vs. 6.5 Gy Non-Surviving	5, 6	15	0	0	1
	Crypt Dilation	5.8 Gy vs. 6.5 Gy	15, 16	99	-0.946	-0.169907	0.423
		5.8 Surviving vs. 6.5 Gy Surviving	10, 10	29.5	-1.933	-0.432232	0.123
		5.8 Gy Non-Surviving vs. 6.5 Gy Non-Surviving	5, 6	11	-0.788	-0.237591	0.537
	Villi Fusion	5.8 Gy vs. 6.5 Gy	15, 16	99	-0.946	-0.169907	0.423
		5.8 Surviving vs. 6.5 Gy Surviving	10, 10	23.5	-2.26	-0.505351	0.043
		5.8 Gy Non-Surviving vs. 6.5 Gy Non-Surviving	5, 6	8	-1.631	-0.491765	0.247
	Villi Loss	5.8 Gy vs. 6.5 Gy	15, 16	118	-0.088	-0.0158053	0.953
		5.8 Surviving vs. 6.5 Gy Surviving	10, 10	37.5	-1.076	-0.240601	0.353
		5.8 Gy Non-Surviving vs. 6.5 Gy Non-Surviving	5, 6	7.5	-1.535	-0.46282	0.177
Ileum	Villi/Crypt Ratio	5.8 Gy vs. 6.5 Gy	15, 16	107.5	-0.494	-0.088725	0.626
		5.8 Surviving vs. 6.5 Gy Surviving	10, 10	36	-1.059	-0.2368	0.315
		5.8 Gy Non-Surviving vs. 6.5 Gy Non-Surviving	5, 6	14.5	-0.091	-0.0274375	0.931
	Inflammatory Cell Infiltrates	5.8 Gy vs. 6.5 Gy	15, 16	106.5	-0.704	-0.126442	0.599
		5.8 Surviving vs. 6.5 Gy Surviving	10, 10	45	-0.457	-0.102188	0.739
		5.8 Gy Non-Surviving vs. 6.5 Gy Non-Surviving	5, 6	12.5	-0.913	-0.27528	0.662
	Crypt Dilation	5.8 Gy vs. 6.5 Gy	15, 16	113	-0.54	-0.0969869	0.8
		5.8 Surviving vs. 6.5 Gy Surviving	10, 10	45	-1	-0.223607	0.739
		5.8 Gy Non-Surviving vs. 6.5 Gy Non-Surviving	5, 6	14.5	-0.136	-0.0410055	0.931
	Villi Fusion	5.8 Gy vs. 6.5 Gy	15, 16	90	-1.454	-0.261146	0.247
		5.8 Surviving vs. 6.5 Gy Surviving	10, 10	40	-0.89	-0.19901	0.481
		5.8 Gy Non-Surviving vs. 6.5 Gy Non-Surviving	5, 6	10	-1.354	-0.408246	0.429
	Villi Loss	5.8 Gy vs. 6.5 Gy	15, 16	81	-1.66	-0.298145	0.129
		5.8 Surviving vs. 6.5 Gy Surviving	10, 10	46	-0.334	-0.0746847	0.796
		5.8 Gy Non-Surviving vs. 6.5 Gy Non-Surviving	5, 6	3	-2.315	-0.697999	0.03
Large Intestine	Inflammatory Cell Infiltrates	5.8 Gy vs. 6.5 Gy	15, 16	89.5	-1.36	-0.244263	0.232
		5.8 Surviving vs. 6.5 Gy Surviving	10, 10	41.5	-0.801	-0.179109	0.529
		5.8 Gy Non-Surviving vs. 6.5 Gy Non-Surviving	5, 6	9	-1.182	-0.356386	0.329
	Crypt Dilation	5.8 Gy vs. 6.5 Gy	15, 16	105	-1.392	-0.250011	0.572
		5.8 Surviving vs. 6.5 Gy Surviving	10, 10	45	-1	-0.223607	0.739
		5.8 Gy Non-Surviving vs. 6.5 Gy Non-Surviving	5, 6	12.5	-0.913	-0.27528	0.662
	Crypt Loss	5.8 Gy vs. 6.5 Gy	13, 16	93	-0.503	-0.0934048	0.65
		5.8 Surviving vs. 6.5 Gy Surviving	10, 10	36.5	-1.066	-0.238365	0.315
		5.8 Gy Non-Surviving vs. 6.5 Gy Non-Surviving	3, 6	7	-0.535	-0.178333	0.714
Liver	Inflammatory Cell Infiltrates	5.8 Gy vs. 6.5 Gy	15, 16	67.5	-2.853	-0.512414	0.037
		5.8 Surviving vs. 6.5 Gy Surviving	10, 10	25	-2.517	-0.562818	0.063
		5.8 Gy Non-Surviving vs. 6.5 Gy Non-Surviving	5, 6	10	-1.354	-0.408246	0.429
	Cystic Degeneration	5.8 Gy vs. 6.5 Gy	15, 16	116.5	-0.152	-0.0273	0.892
		5.8 Surviving vs. 6.5 Gy Surviving	10, 10	48	-0.175	-0.0391312	0.912
		5.8 Gy Non-Surviving vs. 6.5 Gy Non-Surviving	5, 6	13.5	-0.291	-0.0877398	0.792
Kidney	Tubular Degeneration	5.8 Gy vs. 6.5 Gy	15, 16	106	-0.808	-0.145121	0.599
		5.8 Surviving vs. 6.5 Gy Surviving	10, 10	50	0	0	1
		5.8 Gy Non-Surviving vs. 6.5 Gy Non-Surviving	5, 6	10.5	-0.982	-0.296084	0.429
	Tubular Regeneration	5.8 Gy vs. 6.5 Gy	15, 16	104	-0.919	-0.165057	0.545
		5.8 Surviving vs. 6.5 Gy Surviving	10, 10	39.5	-1.139	-0.254688	0.436
		5.8 Gy Non-Surviving vs. 6.5 Gy Non-Surviving	5, 6	15	0	0	1
	Cellular Infiltrates	5.8 Gy vs. 6.5 Gy	15, 16	110.5	-0.472	-0.0847737	0.711
		5.8 Surviving vs. 6.5 Gy Surviving	10, 10	48	-0.175	-0.0391312	0.912
		5.8 Gy Non-Surviving vs. 6.5 Gy Non-Surviving	5, 6	12.5	-0.913	-0.27528	0.662
Urinary Bladder	Epithelium Depletion	5.8 Gy vs. 6.5 Gy	15, 16	112	-1.033	-0.185532	0.77
		5.8 Surviving vs. 6.5 Gy Surviving	10, 10	50	0	0	1
		5.8 Gy Non-Surviving vs. 6.5 Gy Non-Surviving	5, 6	12	-1.095	-0.330155	0.662
	Hydropic Swelling	5.8 Gy vs. 6.5 Gy	15, 16	120	0	0	1
		5.8 Surviving vs. 6.5 Gy Surviving	10, 10	45	-0.457	-0.102188	0.739
		5.8 Gy Non-Surviving vs. 6.5 Gy Non-Surviving	5, 6	10.5	-0.864	-0.260506	0.429
Lung	Alveolar Septal Degeneration	5.8 Gy vs. 6.5 Gy	15, 16	24.5	-4.065	-0.730096	< 0.001
		5.8 Surviving vs. 6.5 Gy Surviving	10, 10	4	-3.707	-0.82891	< 0.001
		5.8 Gy Non-Surviving vs. 6.5 Gy Non-Surviving	5, 6	7	-1.615	-0.486941	0.177
	Alveolar Edema	5.8 Gy vs. 6.5 Gy	15, 16	64	-2.303	-0.413631	0.027
		5.8 Surviving vs. 6.5 Gy Surviving	10, 10	26	-1.999	-0.44699	0.075
		5.8 Gy Non-Surviving vs. 6.5 Gy Non-Surviving	5, 6	8	-1.347	-0.406136	0.247
	Septal Cellularity	5.8 Gy vs. 6.5 Gy	15, 16	112.5	-0.968	-0.173858	0.77
		5.8 Surviving vs. 6.5 Gy Surviving	10, 10	50	0	0	1
		5.8 Gy Non-Surviving vs. 6.5 Gy Non-Surviving	5, 6	12.5	-0.913	-0.27528	0.662
Heart	Inflammatory Cell Infiltrates	5.8 Gy vs. 6.5 Gy	15, 16	114	-0.371	-0.0666336	0.83
		5.8 Surviving vs. 6.5 Gy Surviving	10, 10	49	-0.108	-0.0241495	0.971
		5.8 Gy Non-Surviving vs. 6.5 Gy Non-Surviving	5, 6	12.5	-0.913	-0.27528	0.662
	Muscle Necrosis	5.8 Gy vs. 6.5 Gy	15, 16	112.5	-0.578	-0.103812	0.77
		5.8 Surviving vs. 6.5 Gy Surviving	10, 10	45	-1	-0.223607	0.739
		5.8 Gy Non-Surviving vs. 6.5 Gy Non-Surviving	5, 6	15	0	0	1
	Muscle Degeneration	5.8 Gy vs. 6.5 Gy	15, 16	120	0	0	1
		5.8 Surviving vs. 6.5 Gy Surviving	10, 10	50	0	0	1
		5.8 Gy Non-Surviving vs. 6.5 Gy Non-Surviving	5, 6	15	0	0	1

## Sheet: Supplementary Table 8
Supplementary Table 8. A linear mixed-effect model was applied to compare surviving animals in the 5.8 Gy group to surviving animals in the 6.5 Gy group to each complete blood cell (CBC) parameter. Radiation dose (5.8 vs. 6.5 Gy), time, and their interaction were assessed. Animal ID was treated as a random effect. A p-value of < 0.05 was considered statistically significant.
Parameter	Effect	F value	P-value
White blood cells	Radiation dose (5.8 Gy vs 6.5 Gy)	1.64171	0.214813
	Time	49.2696	1.75664e-103
	Dose × Time interaction	1.11979	0.321117
Red blood cells	Radiation dose (5.8 Gy vs 6.5 Gy)	0.0385672	0.84629
	Time	62.7459	6.00804e-120
	Dose × Time interaction	3.50881	2.50255e-07
Hemoglobin	Radiation dose (5.8 Gy vs 6.5 Gy)	0.110543	0.742988
	Time	51.685	1.10938e-106
	Dose × Time interaction	1.19659	0.245652
Hematocrit	Radiation dose (5.8 Gy vs 6.5 Gy)	0.664392	0.424611
	Time	70.0918	6.81462e-128
	Dose × Time interaction	1.57845	0.0472117
Platelets	Radiation dose (5.8 Gy vs 6.5 Gy)	3.8124	0.0650099
	Time	42.4087	1.09519e-93
	Dose × Time interaction	1.56696	0.0499376
Neutrophils	Radiation dose (5.8 Gy vs 6.5 Gy)	2.04277	0.168379
	Time	27.3181	3.49519e-68
	Dose × Time interaction	1.04311	0.40891
Lymphocytes	Radiation dose (5.8 Gy vs 6.5 Gy)	0.0435894	0.836735
	Time	59.1012	7.18156e-116
	Dose × Time interaction	1.15199	0.287871
Monocytes	Radiation dose (5.8 Gy vs 6.5 Gy)	0.31906	0.578482
	Time	12.4708	4.16117e-34
	Dose × Time interaction	1.2961	0.167612
Eosinophils	Radiation dose (5.8 Gy vs 6.5 Gy)	0.0247487	0.876564
	Time	5.78	2.06962e-14
	Dose × Time interaction	1.40114	0.107713
Basophils	Radiation dose (5.8 Gy vs 6.5 Gy)	2.00565	0.172207
	Time	20.1927	3.22462e-53
	Dose × Time interaction	2.19027	0.00158867
Reticulocytes	Radiation dose (5.8 Gy vs 6.5 Gy)	0.378866	0.545151
	Time	47.3547	4.61584e-100
	Dose × Time interaction	0.429682	0.989823

## Sheet: Supplementary Table 9
Supplementary Table 9. Pairwise radiation dose comparisons (5.8 Gy vs. 6.5 Gy) at each time point based on linear mixed-effect models for complete blood cell (CBC) parameters. For each parameter, models included radiation dose (5.8 Gy vs. 6.5 Gy), time, and their interaction, with animal ID as a random intercept. Estimated marginal means were used to calculate dose contrasts at each time point. P…
Time	Parameter	Estimate	Lower 95% CI	Upper 95% CI	p-value	FDR
-7	White blood cells (WBCs)	1.567	-0.442014	3.57601	0.125946	0.600704
-3		1.94	-0.069014	3.94901	0.0583627	0.551277
1		0.704	-1.30501	2.71301	0.49122	0.869081
2		1.008	-1.00101	3.01701	0.324481	0.708965
4		1.101	-0.908014	3.11001	0.2819	0.708965
6		0.184	-1.82501	2.19301	0.857177	0.904174
8		0.352	-1.65701	2.36101	0.730645	0.904174
10		0.178	-1.83101	2.18701	0.861787	0.904174
12		0.187	-1.82201	2.19601	0.854875	0.904174
14		0.174	-1.83501	2.18301	0.864862	0.904174
16		0.111	-1.89801	2.12001	0.913544	0.913544
18		0.288	-1.72101	2.29701	0.778188	0.904174
20		0.334	-1.67501	2.34301	0.743921	0.904174
22		0.31	-1.69901	2.31901	0.761741	0.904174
24		2.188	0.178986	4.19701	0.0328789	0.551277
26		1.88956	-0.169058	3.94818	0.0719057	0.551277
28		0.832	-1.17701	2.84101	0.415974	0.797284
30		-1.24264	-3.36166	0.876376	0.249653	0.708965
34		1.108	-0.901014	3.11701	0.278857	0.708965
38		-1.548	-3.55701	0.461014	0.130588	0.600704
42		1.329	-0.680014	3.33801	0.194138	0.708965
50		-0.978	-2.98701	1.03101	0.33907	0.708965
60		-0.34622	-2.40484	1.7124	0.741075	0.904174
-7	Red blood cells (RBCs)	-0.071	-0.563044	0.421044	0.776038	0.993605
-3		0.0447945	-0.4567	0.546289	0.860251	0.993605
1		-0.148	-0.640044	0.344044	0.553339	0.993605
2		0.103	-0.389044	0.595044	0.679864	0.993605
4		-0.13	-0.622044	0.362044	0.602551	0.993605
6		-0.174	-0.666044	0.318044	0.485958	0.993605
8		-0.159	-0.651044	0.333044	0.524277	0.993605
10		-0.124	-0.616044	0.368044	0.619386	0.993605
12		0.106	-0.386044	0.598044	0.671084	0.993605
14		0.05	-0.442044	0.542044	0.841203	0.993605
16		-0.601	-1.09304	-0.108956	0.0169866	0.195346
18		1.467	0.974956	1.95904	2.22356e-08	5.11419e-07
20		0.006	-0.486044	0.498044	0.980817	0.993605
22		0.131	-0.361044	0.623044	0.599765	0.993605
24		0.039	-0.453044	0.531044	0.875811	0.993605
26		0.0552887	-0.446206	0.556784	0.827978	0.993605
28		0.022	-0.470044	0.514044	0.929749	0.993605
30		-0.114779	-0.627856	0.398299	0.659456	0.993605
34		0.134	-0.358044	0.626044	0.591444	0.993605
38		0.288	-0.204044	0.780044	0.249433	0.993605
42		0.125	-0.367044	0.617044	0.616566	0.993605
50		-0.002	-0.494044	0.490044	0.993605	0.993605
60		-0.420567	-0.922062	0.0809283	0.0996761	0.764184
-7	Hemoglobin (HGB)	-0.39	-1.65905	0.879046	0.544781	0.928544
-3		-0.33	-1.59905	0.939046	0.608292	0.928544
1		-0.5	-1.76905	0.769046	0.437675	0.928544
2		-0.07	-1.33905	1.19905	0.913395	0.987604
4		-0.57	-1.83905	0.699046	0.376407	0.928544
6		-0.68	-1.94905	0.589046	0.291566	0.928544
8		-0.51	-1.77905	0.759046	0.428584	0.928544
10		-0.49	-1.75905	0.779046	0.446878	0.928544
12		-0.14	-1.40905	1.12905	0.827817	0.987604
14		0.05	-1.21905	1.31905	0.938079	0.987604
16		-1.66	-2.92905	-0.390954	0.0106778	0.245589
18		0.61	-0.659046	1.87905	0.343924	0.928544
20		0.6	-0.669046	1.86905	0.35187	0.928544
22		0.26	-1.00905	1.52905	0.686315	0.928544
24		-0.01	-1.27905	1.25905	0.987604	0.987604
26		0.0179906	-1.27548	1.31146	0.978129	0.987604
28		0.78	-0.489046	2.04905	0.22661	0.928544
30		-0.297746	-1.62115	1.02565	0.657644	0.928544
34		0.34	-0.929046	1.60905	0.597478	0.928544
38		0.64	-0.629046	1.90905	0.320784	0.928544
42		0.29	-0.979046	1.55905	0.652399	0.928544
50		-0.07	-1.33905	1.19905	0.913395	0.987604
60		-0.602005	-1.89548	0.691465	0.359546	0.928544
-7	Hematocrit (HCT)	-2.52	-6.27349	1.23349	0.186154	0.713591
-3		-1.38804	-5.20389	2.42781	0.472783	0.939801
1		-3.07	-6.82349	0.683494	0.107928	0.702911
2		-0.4	-4.15349	3.35349	0.833163	0.993516
4		-2.52	-6.27349	1.23349	0.186154	0.713591
6		-2.95	-6.70349	0.803494	0.122245	0.702911
8		-1.98	-5.73349	1.77349	0.298205	0.939801
10		-1.19	-4.94349	2.56349	0.531192	0.939801
12		0.65	-3.10349	4.40349	0.732167	0.993516
14		0.05	-3.70349	3.80349	0.978991	0.993516
16		-5.22	-8.97349	-1.46651	0.0068394	0.157306
18		1.62	-2.13349	5.37349	0.394312	0.939801
20		-0.4	-4.15349	3.35349	0.833163	0.993516
22		0.26	-3.49349	4.01349	0.891088	0.993516
24		-0.16	-3.91349	3.59349	0.932845	0.993516
26		-0.0156935	-3.83155	3.80016	0.993516	0.993516
28		-0.26	-4.01349	3.49349	0.891088	0.993516
30		-1.3987	-5.29122	2.49381	0.47838	0.939801
34		1.31	-2.44349	5.06349	0.490694	0.939801
38		1.8	-1.95349	5.55349	0.344091	0.939801
42		0.21	-3.54349	3.96349	0.911936	0.993516
50		-0.98	-4.73349	2.77349	0.605974	0.993516
60		-3.44992	-7.26578	0.36593	0.0759642	0.702911
-7	Platelets	-40.6	-125.068	43.8681	0.343996	0.608608
-3		-79.7258	-165.834	6.38202	0.069353	0.237046
1		-73.9	-158.368	10.5681	0.0859643	0.237046
2		-66.2	-150.668	18.2681	0.123676	0.237046
4		-84.9	-169.368	-0.431942	0.0488533	0.230841
6		-37.7	-122.168	46.7681	0.379471	0.623417
8		-27	-111.468	57.4681	0.528832	0.810876
10		7.2	-77.2681	91.6681	0.866554	0.914503
12		4.6	-79.8681	89.0681	0.914503	0.914503
14		5.1	-79.3681	89.5681	0.905252	0.914503
16		12.2	-72.2681	96.6681	0.775868	0.914503
18		23.3	-61.1681	107.768	0.586739	0.820067
20		6.9	-77.5681	91.3681	0.872064	0.914503
22		-7.6	-92.0681	76.8681	0.859216	0.914503
24		-22.1	-106.568	62.3681	0.606136	0.820067
26		-75.6985	-161.806	10.4093	0.0844969	0.237046
28		-66.9	-151.368	17.5681	0.119783	0.237046
30		-73.4542	-161.571	14.6627	0.101762	0.237046
34		-106.1	-190.568	-21.6319	0.0141383	0.16259
38		-113.8	-198.268	-29.3319	0.00858273	0.16259
42		-88.4	-172.868	-3.93194	0.0403576	0.230841
50		-84.4	-168.868	0.0680578	0.0501827	0.230841
60		-70.6617	-156.77	15.4461	0.107123	0.237046
-7	Neutrophils	-0.077	-1.8471	1.6931	0.931879	0.991143
-3		1.737	-0.0330958	3.5071	0.054417	0.417197
1		0.637	-1.1331	2.4071	0.479615	0.991143
2		1.074	-0.696096	2.8441	0.233595	0.755216
4		1.083	-0.687096	2.8531	0.229707	0.755216
6		0.172	-1.5981	1.9421	0.848573	0.991143
8		0.21	-1.5601	1.9801	0.815667	0.991143
10		0.08	-1.6901	1.8501	0.929232	0.991143
12		0.08	-1.6901	1.8501	0.929232	0.991143
14		0.052	-1.7181	1.8221	0.953966	0.991143
16		0.01	-1.7601	1.7801	0.991143	0.991143
18		0.247	-1.5231	2.0171	0.783938	0.991143
20		0.3	-1.4701	2.0701	0.739121	0.991143
22		0.943	-0.827096	2.7131	0.295519	0.755216
24		1.751	-0.0190958	3.5211	0.0525102	0.417197
26		1.33138	-0.482372	3.14514	0.149762	0.755216
28		0.437	-1.3331	2.2071	0.627637	0.991143
30		-1.02777	-2.89468	0.839141	0.279777	0.755216
34		1.079	-0.691096	2.8491	0.231429	0.755216
38		-0.562	-2.3321	1.2081	0.532801	0.991143
42		2.337	0.566904	4.1071	0.00980224	0.225452
50		-0.753	-2.5231	1.0171	0.403412	0.927848
60		0.361326	-1.45243	2.17508	0.695505	0.991143
-7	Lymphocytes	0.537	-0.252721	1.32672	0.181718	0.97615
-3		0.226	-0.563721	1.01572	0.573525	0.97615
1		0.122	-0.667721	0.911721	0.761191	0.97615
2		-0.029	-0.818721	0.760721	0.942404	0.97615
4		0.012	-0.777721	0.801721	0.97615	0.97615
6		0.021	-0.768721	0.810721	0.958275	0.97615
8		0.141	-0.648721	0.930721	0.72541	0.97615
10		0.056	-0.733721	0.845721	0.889045	0.97615
12		0.099	-0.690721	0.888721	0.805196	0.97615
14		0.123	-0.666721	0.912721	0.759295	0.97615
16		0.096	-0.693721	0.885721	0.810985	0.97615
18		0.029	-0.760721	0.818721	0.942404	0.97615
20		0.046	-0.743721	0.835721	0.908762	0.97615
22		-0.239	-1.02872	0.550721	0.551695	0.97615
24		0.347	-0.442721	1.13672	0.387667	0.97615
26		0.403411	-0.403828	1.21065	0.32603	0.97615
28		0.158	-0.631721	0.947721	0.693897	0.97615
30		-0.0708509	-0.899481	0.757779	0.866462	0.97615
34		-0.123	-0.912721	0.666721	0.759295	0.97615
38		-0.73	-1.51972	0.0597211	0.0698707	0.610777
42		-0.921	-1.71072	-0.131279	0.0224504	0.516359
50		-0.495	-1.28472	0.294721	0.218188	0.97615
60		-0.721318	-1.52856	0.0859214	0.0796666	0.610777
-7	Monocytes	0.007	-0.205309	0.219309	0.948365	1
-3		-0.003	-0.215309	0.209309	0.977858	1
1		-0.036	-0.248309	0.176309	0.739108	1
2		-0.009	-0.221309	0.203309	0.933642	1
4		-0.016	-0.228309	0.196309	0.882325	1
6		-0.01	-0.222309	0.202309	0.926289	1
8		0.001	-0.211309	0.213309	0.992618	1
10		0.046	-0.166309	0.258309	0.670452	1
12		0.005	-0.207309	0.217309	0.963105	1
14		1.38084e-15	-0.212309	0.212309	1	1
16		0.005	-0.207309	0.217309	0.963105	1
18		0.051	-0.161309	0.263309	0.637091	1
20		0.011	-0.201309	0.223309	0.918942	1
22		-0.304	-0.516309	-0.0916912	0.00510807	0.0604259
24		0.095	-0.117309	0.307309	0.379663	1
26		0.140089	-0.0777546	0.357932	0.206963	1
28		-0.067	-0.279309	0.145309	0.535442	1
30		-0.081418	-0.305988	0.143152	0.476545	1
34		0.215	0.00269119	0.427309	0.0471779	0.361697
38		0.013	-0.199309	0.225309	0.90427	1
42		0.099	-0.113309	0.311309	0.359943	1
50		0.303	0.0906912	0.515309	0.00525443	0.0604259
60		-0.00577358	-0.223617	0.21207	0.958484	1
-7	Eosinophils	0.011	-0.134641	0.156641	0.882082	1
-3		-0.019	-0.164641	0.126641	0.797796	1
1		-0.0197405	-0.169272	0.129791	0.795438	1
2		-0.021	-0.166641	0.124641	0.777049	1
4		0.003	-0.142641	0.148641	0.967731	1
6		0.001	-0.144641	0.146641	0.989241	1
8		-0.001	-0.146641	0.144641	0.989241	1
10		2.46331e-16	-0.145641	0.145641	1	1
12		-0.004	-0.149641	0.141641	0.956984	1
14		2.48065e-16	-0.145641	0.145641	1	1
16		2.89699e-16	-0.145641	0.145641	1	1
18		0.001	-0.144641	0.146641	0.989241	1
20		0.003	-0.142641	0.148641	0.967731	1
22		0.004	-0.141641	0.149641	0.956984	1
24		0.025	-0.120641	0.170641	0.736043	1
26		0.00183447	-0.147694	0.151363	0.980778	1
28		0.311	0.165359	0.456641	3.24227e-05	0.000745723
30		-0.0284708	-0.182721	0.125779	0.717012	1
34		-0.011	-0.156641	0.134641	0.882082	1
38		-0.16	-0.305641	-0.0143591	0.0313733	0.360793
42		-0.114	-0.259641	0.0316409	0.124697	0.956009
50		0.017	-0.128641	0.162641	0.818687	1
60		0.0789262	-0.0706051	0.228457	0.300197	1
-7	Basophils	-0.01	-0.035488	0.015488	0.440675	0.894797
-3		-0.01	-0.035488	0.015488	0.440675	0.894797
1		-0.005	-0.030488	0.020488	0.699741	0.894797
2		-0.004	-0.029488	0.021488	0.757664	0.894797
4		0.013	-0.012488	0.038488	0.316329	0.808397
6		0.00598731	-0.0200952	0.0320699	0.651833	0.894797
8		-0.004	-0.029488	0.021488	0.757664	0.894797
10		-0.003	-0.028488	0.022488	0.816988	0.894797
12		0.003	-0.022488	0.028488	0.816988	0.894797
14		1.38778e-17	-0.025488	0.025488	1	1
16		1.73472e-18	-0.025488	0.025488	1	1
18		0.003	-0.022488	0.028488	0.816988	0.894797
20		0.003	-0.022488	0.028488	0.816988	0.894797
22		-0.031	-0.056488	-0.00551202	0.0173028	0.132655
24		0.009	-0.016488	0.034488	0.487674	0.894797
26		0.0191194	-0.00696306	0.0452019	0.150221	0.575846
28		-0.007	-0.032488	0.018488	0.589284	0.894797
30		-0.0158489	-0.0426565	0.0109587	0.245666	0.712237
34		-0.015	-0.040488	0.010488	0.247735	0.712237
38		-0.053	-0.078488	-0.027512	5.49509e-05	0.00126387
42		-0.027	-0.052488	-0.00151202	0.0379467	0.218194
50		-0.024	-0.049488	0.00148798	0.0648622	0.298366
60		-0.0317701	-0.0578526	-0.00568751	0.0171325	0.132655
-7	Reticulocytes	1.83	-59.191	62.851	0.953032	0.987992
-3		1.27117	-61.3758	63.9182	0.968212	0.987992
1		-2.66	-63.681	58.361	0.931773	0.987992
2		-0.71	-61.731	60.311	0.981768	0.987992
4		1.29	-59.731	62.311	0.966882	0.987992
6		1.92117	-60.7258	64.5682	0.951974	0.987992
8		0.49	-60.531	61.511	0.987417	0.987992
10		12.29	-48.731	73.311	0.692452	0.987992
12		-0.566296	-70.7774	69.6448	0.987362	0.987992
14		8.95	-52.071	69.971	0.773309	0.987992
16		8.07	-52.951	69.091	0.795072	0.987992
18		8.19	-52.831	69.211	0.792095	0.987992
20		9.25	-51.771	70.271	0.765929	0.987992
22		3.1	-57.921	64.121	0.920523	0.987992
24		-17.58	-78.601	43.441	0.571579	0.987992
26		-0.480085	-63.1258	62.1656	0.987992	0.987992
28		-56.65	-117.671	4.37098	0.0687458	0.987992
30		10.0319	-54.5888	74.6525	0.760465	0.987992
34		-12.78	-73.801	48.241	0.680855	0.987992
38		-52.99	-114.011	8.03098	0.0885919	0.987992
42		-34.07	-95.091	26.951	0.273139	0.987992
50		-16.9969	-81.6163	47.6225	0.605505	0.987992
60		-2.32157	-64.9685	60.3254	0.941981	0.987992

## Sheet: Supplementary Table 10
Supplementary Table 10. A linear mixed-effect model was applied to compare non-surviving animals in the 5.8 Gy group to non-surviving animals in the 6.5 Gy group to each complete blood cell (CBC) parameter up to day 16. Radiation dose (5.8 vs. 6.5 Gy), time, and their interaction were assessed. Animal ID was treated as a random effect. A p-value of < 0.05 was considered statistically significant.
Parameter	Effect	F value	P-value
White blood cells	Radiation dose (5.8 Gy vs 6.5 Gy)	0.000812939	0.977731
	Time	70.2071	2.00422e-41
	Dose × Time interaction	0.587568	0.820864
Red blood cells	Radiation dose (5.8 Gy vs 6.5 Gy)	0.198149	0.664819
	Time	79.9454	1.11137e-43
	Dose × Time interaction	4.80882	1.18389e-05
Hemoglobin	Radiation dose (5.8 Gy vs 6.5 Gy)	0.0782366	0.784844
	Time	80.4128	8.15037e-44
	Dose × Time interaction	4.18365	7.22163e-05
Hematocrit	Radiation dose (5.8 Gy vs 6.5 Gy)	0.0185654	0.89406
	Time	84.8729	7.16894e-45
	Dose × Time interaction	5.72102	8.96053e-07
Platelets	Radiation dose (5.8 Gy vs 6.5 Gy)	0.792119	0.392793
	Time	91.6385	2.51258e-46
	Dose × Time interaction	1.24844	0.269927
Neutrophils	Radiation dose (5.8 Gy vs 6.5 Gy)	0.000722243	0.979019
	Time	25.7557	9.11798e-24
	Dose × Time interaction	0.863681	0.569409
Lymphocytes	Radiation dose (5.8 Gy vs 6.5 Gy)	0.0276204	0.871025
	Time	53.7609	3.11783e-36
	Dose × Time interaction	0.134994	0.999232
Monocytes	Radiation dose (5.8 Gy vs 6.5 Gy)	0.726163	0.412099
	Time	48.942	1.58021e-34
	Dose × Time interaction	2.45123	0.0114634
Eosinophils	Radiation dose (5.8 Gy vs 6.5 Gy)	0.00437379	0.948461
	Time	11.7989	2.77708e-13
	Dose × Time interaction	0.543621	0.855306
Basophils	Radiation dose (5.8 Gy vs 6.5 Gy)	4.63861	0.0533258
	Time	13.7718	4.22312e-15
	Dose × Time interaction	1.85844	0.0596455
Reticulocytes	Radiation dose (5.8 Gy vs 6.5 Gy)	1.55323	0.239878
	Time	118.004	5.33908e-50
	Dose × Time interaction	3.33473	0.000913432

[truncated: 1 more sheets: Supplementary Table 11]
